# Supplementary material for: Using NGS Technology and Association Mapping to Identify Candidate Genes Associated with Fusarium Stalk Rot Resistance
Source: Genes (Basel). 2024 Jan 16;15(1):106. doi: 10.3390/genes15010106 (PMC10815114; doi:10.3390/genes15010106)
Supplement: Supplementary file 1 [file genes-15-00106-s001.zip]

Archive with 1 entries (1 files):
- genes-2812598-supplementary.pdf
